# Supplementary material for: Alleviation of Aflatoxin B1-Induced Hepatic Damage by Propolis: Effects on Inflammation, Apoptosis, and Cytochrome P450 Enzyme Expression
Source: Curr Issues Mol Biol. 2026 Jan 1;48(1):56. doi: 10.3390/cimb48010056 (PMC12840301; doi:10.3390/cimb48010056)
Supplement: Supplementary file 1 [file cimb-48-00056-s001.zip]

Archive with 1 entries (1 files):
- cimb-4053332-supplementary.pdf
